# Supplementary material for: Serum KL-6 and SP-D: Markers of Lung Function in Autoimmune-Related Interstitial Lung Diseases
Source: Int J Mol Sci. 2025 Jan 27;26(3):1091. doi: 10.3390/ijms26031091 (PMC11817276; doi:10.3390/ijms26031091)
Supplement: Supplementary file 1 [file ijms-26-01091-s001.zip]

Archive with 1 entries (1 files):
- ijms-3370685-supplementary.pdf
